# Supplementary material for: Innovative prototypes for cervical cancer prevention in low-income primary care settings: A human-centered design approach
Source: PLoS One. 2020 Aug 24;15(8):e0238099. doi: 10.1371/journal.pone.0238099 (PMC7446804; doi:10.1371/journal.pone.0238099)
Supplement: S1 File — (XLSX) [file pone.0238099.s001.xlsx]

## Sheet: Encanto
ENCANTO: Manicure room
id	Aged	#Children	Occupation	What is your opinion about the 'Encanto' experience?	How did you find the information the manicurist gave you about cytology?	After the Encanto experience, what do you think of Cytology?	Telephone follow-up: Was the cytology performed after participating in Encanto? Yes (1) No (0)	Reason for not having the cytology?		Was cytology performed after the "Encanto" experience?
1	20	0	Student	Excellent	The experience is very good and the girls who do the nails show that they know the subject	That it is necessary to do the cytology because if not one has many risks	1	n/a		Si	12
2	35	1	Housewife	Good	Good that the health center does these things. Very cool and you learn a lot so that you don't get cancer	That I should have a Pap smear because when one already has children and a husband, it is better to prevent cancer	1	n/a		No	3
3	46	2	Housewife	Good	Well complete	It is important to have a cytology, what happens is that you feel sorry for the doctor and that hurts a lot	0	She reported that has to take care of the children and cook		Total	15
4	27	1	Employee	Good	The lady who did my nails knew a lot. She is also a bald young woman like one, so then one goes on telling her things	That I have to make an appointment to do the cytology	1	n/a
5	26	1	Housewife	Excellent	The lady who did my manicure clearly knew she knew about cervical cancer. It is good to share with another woman what you think about cytology. She clarified many things to me that I had not discussed with the doctor out of shame. I hope this continues here in the hospital	Well, you have to have the cytology done as the doctors say because sometimes you do it and you don't even come back for the results. But it is important to know how they came out because suddenly cancer would be terrible	1	n/a
6	62	5	Housewife	Good	Well, it seems to me that the lady knows a lot about cervical cancer and it is good to sit and wait to be treated while they do the nails. I wish they always did.	Cytology has always seemed horrible to me, but one that is already so old, it's up to him.	1	n/a
7	38	1	Housewife	Good	I learned a lot. Cool to be informed about things you don't know to prevent, and better if it's doing your nails for free.	What is necessary so that you do not get cancer	0	She reported that has a lot of work at home
8	23	1	Informal worker	Excellent	Very good. She knew a lot. That we talk about everything. I told him things because one feels sorry to tell the doctor, so the beauty salon is very good.	That if you are afraid of the cytology you should confidently tell the doctor or nurse to reassure you.	1	n/a
9	48	2	Employee	Good	It's weird but cool to find a nail salon here at the hospital. So you don't waste time in the waiting room doing nothing, and it is very good to be given information about the cytology	What is a necessary test to quickly find out if you can get cancer?	1	n/a
10	37	3	Housewife	Good	I learned a lot about cervical cancer. I did not know how often I had to have the cytology done and now I have it clearer. I'm going to make the appointment to come and make it for me	That cytology is not only for people who have had children and that it is different from the AIDS virus. That you can get another human papillomavirus	1	n/a
11	58	3	Housewife	Excellent	It scared me very much because I did not know so many things about cervical cancer and the truth is that I have been half prejudiced with that. But this, very good, I hope they keep doing it.	It is a necessary test, although it is annoying	1	n/a
12	49	2	Employee	Good	The girl was well aware of the cytology and everything that has to be done so that one does not get that horrible cancer	That one knows almost nothing about cervical cancer and that it is important to collect the results again and attend the prevention talks to which one is invited here at the health post.	1	n/a
13	31	3	Housewife	Good	Very good	What do you have to make an appointment for a Pap test?	0	She has no one to leave the children with to take care of them
14	29	1	Informal worker	Regular	Good, but very intense, all the time she wanted to talk and talk about cancer. You can talk about other things too	Cytology is necessary to prevent getting sick	1	n/a
15	20	0	Housewife	Good	Very cool about the nails. I had never seen anything like this, and it's cool because it makes you want to even come to the health center more often. The girl with excellent nails, she knew a lot	I learned how often you have to do it according to the results you have, and that if you have already started having sex, then you have to do it because they have more risks	1	n/a

## Sheet: Whatsapp
‘No le des la espalda a la citología’: Media-based strategy: Whatsapp
Messages sent to	Messages received by	Read Messages
3147522502	3147522502			Total Sent	246
3116037842				Total Received	198
3127049752				Total Read	149
3147544812	3147544812	3147544812
3157161152
3116438292	3116438292	3116438292
3217088810	3217088810	3217088810
3106129129	3106129129
3213071460	3213071460	3213071460
3163770196
3177361124
3125347082
3182903737	3182903737	3182903737
3148662978	3148662978	3148662978
3206190758	3206190758
3127797387	3127797387	3127797387
3147410955	3147410955
3216971330	3216971330	3216971330
3164476999	3164476999	3164476999
3137226237	3137226237
3225040936	3225040936	3225040936
3135115624
3153153212
3172518309
3173031530
3122740179	3122740179	3122740179
3173015052	3173015052	3173015052
3108364789	3108364789
3137857546	3137857546
3136216382	3136216382	3136216382
3113320014	3113320014	3113320014
3144723678
3122148437	3122148437	3122148437
3113699941	3113699941	3113699941
3184800376	3184800376
3122183592	3122183592
3147024122	3147024122	3147024122
3117299455	3117299455	3117299455
3176199735
3141134304	3141134304	3141134304
3147632123	3147632123
3102966639	3102966639	3102966639
3137500561	3137500561
3147921086	3147921086	3147921086
3127413137	3127413137	3127413137
3122596197	3122596197
3132519687	3132519687
3156478399	3156478399
3188774482	3188774482
3182257405	3182257405	3182257405
3117224665	3117224665	3117224665
3128753001	3128753001
3172483896	3172483896
3156886344	3156886344
3218981698	3218981698	3218981698
3117826670	3117826670	3117826670
3168924680
3218900936	3218900936	3218900936
3166307169	3166307169	3166307169
3117520880	3117520880	3117520880
3175833229	3175833229	3175833229
3168360680	3168360680	3168360680
3017396032	3017396032	3017396032
3127928224	3127928224	3127928224
3146788795	3146788795	3146788795
3173141994	3173141994	3173141994
3156413572	3156413572	3156413572
3184109845	3184109845	3184109845
3217227285	3217227285	3217227285
3207434030	3207434030	3207434030
3188558598
3147211560
3122674429	3122674429	3122674429
3117685117	3117685117	3117685117
3175193996	3175193996	3175193996
3128506686	3128506686	3128506686
3105136092	3105136092	3105136092
3162561900	3162561900	3162561900
3147745339	3147745339	3147745339
3146291311	3146291311	3146291311
3104565370	3104565370	3104565370
3167621518	3167621518
3113219590	3113219590	3113219590
3127028755	3127028755	3127028755
3147881682	3147881682	3147881682
3117718448	3117718448	3117718448
3117317920	3117317920	3117317920
3177813639	3177813639	3177813639
3122229840	3122229840
3156316315	3156316315
3166783224	3166783224
3217711340	3217711340	3217711340
3154161809
3136487395	3136487395	3136487395
3137843095	3137843095	3137843095
3188593949	3188593949	3188593949
3172873848	3172873848	3172873848
3172276906	3172276906	3172276906
3108841557	3108841557	3108841557
3217773970	3217773970	3217773970
3147792535	3147792535	3147792535
3139077700	3139077700
3137498997	3137498997	3137498997
3166847969	3166847969
3185464498	3185464498	3185464498
3128083023	3128083023	3128083023
3167592033	3167592033	3167592033
3154607402	3154607402	3154607402
3105059017	3105059017	3105059017
3148074978	3148074978	3148074978
3187062220	3187062220
3128514441	3128514441
3106724671	3106724671
3105953966	3105953966	3105953966
3188438322	3188438322	3188438322
3156006903	3156006903	3156006903
3182439862
3146380631	3146380631
3175202615	3175202615
3105406204	3105406204
3113910938	3113910938	3113910938
3207269972	3207269972	3207269972
3104149454	3104149454	3104149454
3177312558	3177312558
3212660784	3212660784	3212660784
3166000912	3166000912
3224953825	3224953825
3213555569	3213555569	3213555569
3183156816	3183156816	3183156816
3113633480
3154521567	3154521567	3154521567
3185626118	3185626118	3185626118
3108778583
3164558422	3164558422	3164558422
3196044311
3186414832
3168483366	3168483366	3168483366
3012203471	3012203471	3012203471
3177473444
3216122942	3216122942	3216122942
3113986091
3107291621	3107291621	3107291621
3207603475	3207603475	3207603475
3147815514
3117624634	3117624634	3117624634
3184065262	3184065262	3184065262
3157094005	3157094005	3157094005
3186025020	3186025020	3186025020
3128351435	3128351435	3128351435
3184419715
3188656840	3188656840
3122171989	3122171989
3207194984	3207194984	3207194984
3136060160	3136060160	3136060160
3137893968	3137893968	3137893968
3203079105	3203079105	3203079105
3158159216
3156769897
3172122378
3148425197	3148425197
3128526760	3128526760
3164416173	3164416173	3164416173
3136307698	3136307698
3223372824	3223372824	3223372824
3207750470	3207750470	3207750470
3206610646	3206610646	3206610646
3217726248	3217726248
3167251021	3167251021	3167251021
3176792076
3175568484
3128186172	3128186172
3207534779	3207534779
3152750288	3152750288
3118423082	3118423082	3118423082
3162807970	3162807970	3162807970
3173612141
3148438344
3006978131
3206751151	3206751151	3206751151
3184519213	3184519213	3184519213
3166062753	3166062753	3166062753
3147415973	3147415973
3136694052	3136694052	3136694052
3116682837	3116682837
3127973939	3127973939	3127973939
3154212701	3154212701	3154212701
3168814327
3165466283
3163575853	3163575853	3163575853
3216376403	3216376403	3216376403
3136336163	3136336163	3136336163
3127351271	3127351271	3127351271
3136104543	3136104543	3136104543
3113179900	3113179900	3113179900
3136994019	3136994019	3136994019
3184053466	3184053466	3184053466
3113590357	3113590357
3162358769	3162358769	3162358769
3184142970	3184142970	3184142970
3177882215
3167883593	3167883593	3167883593
3117373906	3117373906	3117373906
3172545727	3172545727	3172545727
3113768696
3184524684	3184524684	3184524684
3186041646	3186041646	3186041646
3137345593	3137345593	3137345593
3183104521	3183104521	3183104521
3146860075	3146860075	3146860075
3145511186	3145511186	3145511186
3186583783
3175219903	3175219903	3175219903
3127973206	3127973206	3127973206
3178697117	3178697117	3178697117
3107326694	3107326694	3107326694
3127161926
3187734703	3187734703	3187734703
3148815564	3148815564	3148815564
3155828399
3154613802	3154613802	3154613802
3104370098
3154012269	3154012269	3154012269
3105083828
3127445812	3127445812	3127445812
3207369587
3176226297	3176226297	3176226297
3117979939	3117979939
3147070820	3147070820	3147070820
3178150887	3178150887
3164176734	3164176734	3164176734
3174888167
3136879923	3136879923	3136879923
3113704550	3113704550	3113704550
3154087352
3152427645	3152427645	3152427645
3147537089	3147537089
3156074393	3156074393	3156074393
3136861567
3155268745	3155268745	3155268745
3158820972	3158820972	3158820972
3183564815	3183564815
3166056968	3166056968	3166056968
3177384738
3153846221	3153846221	3153846221
3127672720	3127672720	3127672720
3156764419

## Sheet: SMS
‘No le des la espalda a la citología’: Media-based strategy: SMS
Messages sent to	Read Messages			Total SMS messages sent	200
3178017921	3178017921			Total SMS messages read	196
3008157370	3008157370
3175409377	3175409377
3188235375	3188235375
3168374445	3168374445
3168791075	3168791075
3137786763	3137786763
3175653118	3175653118
3116002270	3116002270
3213170967	3213170967
3176979749	3176979749
3127975626	3127975626
3128628875	3128628875
3146721106	3146721106
3107547931	3107547931
3102980906	3102980906
3183753987	3183753987
3163360925	3163360925
3012688258	3012688258
3156628505	3156628505
3153972321	3153972321
3154448505	3154448505
3017962355	3017962355
3148524638	3148524638
3167993501	3167993501
3185889654	3185889654
3006363928	3006363928
3215306258	3215306258
3178213739	3178213739
3172182615	3172182615
3164255941	3164255941
3175298692	3175298692
3177526420	3177526420
3148862028	3148862028
3226509148	3226509148
3178707924	3178707924
3206137220	3206137220
3007823339	3007823339
3187492887	3187492887
3136065119	3136065119
3128902987	3128902987
3225108961	3225108961
3147216910	3147216910
3175531208	3175531208
3152142254	3152142254
3212229375	3212229375
3147301608	3147301608
3207729937	3207729937
3205938224	3205938224
3218528812	3218528812
3163425701	3163425701
3207651267	3207651267
3122140293	3122140293
3127697600	3127697600
3148665410	3148665410
3157920422	3157920422
3158486462	3158486462
3173870141	3173870141
3113271494	3113271494
3116435654	3116435654
3117218685	3117218685
3008705249	3008705249
3137214585	3137214585
3195321923	3195321923
3207086526	3207086526
3167053019	3167053019
3153799231	3153799231
3168114037	3168114037
3188009830	3188009830
3148949657	3148949657
3128355924	3128355924
3177575215	3177575215
3153793106	3153793106
3176204382	3176204382
3127898508	3127898508
3217843800	3217843800
3136321203	3136321203
3186608790	3186608790
3128368905	3128368905
3104332428	3104332428
3122968269	3122968269
3146628904	3146628904
3148934042	3148934042
3174658534	3174658534
3137103654	3137103654
3178072256	3178072256
3155601727	3155601727
3127050917	3127050917
3178353240	3178353240
3122340878	3122340878
3122774698	3122774698
3217186549	3217186549
3137711208	3137711208
3165351732	3165351732
3176930684	3176930684
3103533868	3103533868
3166407938	3166407938
3194575981	3194575981
3146100064	3146100064
3152656488	3152656488
3122045527	3122045527
3116339871	3116339871
3013914030	3013914030
3016682106	3016682106
3167001442	3167001442
3202561421	3202561421
3153129600	3153129600
3105046277
3173054872	3173054872
3147584485	3147584485
3177139564	3177139564
3168882931	3168882931
3165688452	3165688452
3158379005	3158379005
3122835424	3122835424
3186430350	3186430350
3108962182	3108962182
3138293214	3138293214
3117948042	3117948042
3158378058	3158378058
3177760651	3177760651
3177153132	3177153132
3145872129	3145872129
3216230716	3216230716
3217472886	3217472886
3184235142	3184235142
3188105472	3188105472
3136453668	3136453668
3148588695	3148588695
3205482361	3205482361
3158399815	3158399815
3148022704	3148022704
3057222457	3057222457
3184657433	3184657433
3113579557	3113579557
3152452152	3152452152
3158924872	3158924872
3172698878	3172698878
3154667676	3154667676
3172297275	3172297275
3148761029	3148761029
3165413596	3165413596
3113988737	3113988737
3156994972	3156994972
3155806984	3155806984
3153448612	3153448612
3206320995	3206320995
3137092586	3137092586
3105134210	3105134210
3116641216	3116641216
3128131305	3128131305
3146804640	3146804640
3108390112	3108390112
3177687010	3177687010
3152573711	3152573711
3167927224	3167927224
3147897650	3147897650
3145085801	3145085801
3117569659	3117569659
3184373171	3184373171
3122209590	3122209590
3188511065	3188511065
3168100155	3168100155
3226410615	3226410615
3117325286	3117325286
3128220430	3128220430
3215513172	3215513172
3113478027	3113478027
3168793227	3168793227
3217293249	3217293249
3218839417	3218839417
3216281383	3216281383
3116143229	3116143229
3172153966	3172153966
3207781242	3207781242
3104743873
3137325234	3137325234
3122580459	3122580459
3166774647	3166774647
3178273728	3178273728
3116214155	3116214155
3216116424	3216116424
3235956292	3235956292
3187693131	3187693131
3217043555	3217043555
3166310884	3166310884
3156361556	3156361556
3143973266	3143973266
3166300079	3166300079
3157690213	3157690213
3184959909	3184959909
3167127747	3167127747
3164351603	3164351603
3128055845	3128055845
3164810377	3164810377
3158878461	3158878461
3175794271	3175794271
3156468855	3156468855
3163207835	3163207835
3204346464	3204346464

## Sheet: Beacons
‘No le des la espalda a la citología’: Media-based strategy: BEACONS								Frequency				Frequency
https://www.beaconstac.com/						Notifications	Urban area	234		Urban area	Notifications	234
							Rural area	63			Clicks	63
Urban notifications	Urban Clicks	Rural notifications	Rural Clicks			Clicks	Urban area	63		Rural area	Notifications	63
1	0	1	0				Rural area	4			Clicks	4
2	0	2	0
3	0	3	0
4	0	4	0			CTR (Click-Through-Rate)
5	0	5	0		URBAN	26.9231
6	0	6	0		RURAL	6.34921
7	0	7	0
8	0	8	0
9	0	9	0
10	0	10	0
11	0	11	1
12	0	12	0
13	0	13	0
14	0	14	1
15	0	15	0
16	0	16	0
17	0	17	0
18	1	18	0
19	0	19	1
20	0	20	0
21	0	21	0
22	0	22	0
23	0	23	0
24	0	24	0		CTR: Click-Through-Rate:
25	0	25	0		A measure of campaign effectiveness defined as a proportion of clicks over total notifications received. It is calculated as follows: CTR = NUMBER OF CLICKS / NUMBER OF NOTIFICATIONS RECEIVED X 100
26	1	26	1
27	0	27	0
28	0	28	0
29	0	29	0
30	0	30	0
31	1	31	0
32	0	32	0
33	0	33	0
34	0	34	0
35	0	35	0
36	0	36	0
37	0	37	0
38	0	38	0
39	0	39	0
40	0	40	0
41	0	41	0
42	1	42	0
43	0	43	0
44	0	44	0
45	0	45	0
46	0	46	0
47	0	47	0
48	0	48	0
49	0	49	0
50	0	50	0
51	0	51	0
52	0	52	0
53	0	53	0
54	0	54	0
55	0	55	0
56	0	56	0
57	0	57	0
58	0	58	0
59	0	59	0
60	1	60	0
61	0	61	0
62	0	62	0
63	0	63	0
64	0
65	0
66	0
67	0
68	0
69	0
70	0
71	0
72	0
73	0
74	0
75	1
76	0
77	0
78	0
79	0
80	0
81	0
82	0
83	0
84	0
85	0
86	0
87	0
88	0
89	0
90	1
91	0
92	0
93	0
94	0
95	0
96	0
97	0
98	0
99	0
100	0
101	0
102	1
103	0
104	1
105	0
106	0
107	0
108	0
109	0
110	0
111	0
112	0
113	0
114	0
115	0
116	1
117	0
118	0
119	0
120	0
121	0
122	0
123	0
124	0
125	0
126	0
127	0
128	0
129	0
130	0
131	0
132	0
133	0
134	0
135	0
136	0
137	0
138	0
139	0
140	0
141	0
142	0
143	0
144	0
145	0
146	0
147	0
148	0
149	0
150	0
151	0
152	0
153	0
154	0
155	0
156	0
157	0
158	0
159	0
160	0
161	0
162	0
163	0
164	0
165	0
166	0
167	0
168	0
169	0
170	0
171	0
172	0
173	0
174	0
175	0
176	0
177	0
178	0
179	0
180	0
181	0
182	0
183	0
184	0
185	0
186	0
187	0
188	0
189	0
190	0
191	0
192	0
193	0
194	0
195	0
196	0
197	0
198	0
199	0
200	0
201	0
202	0
203	0
204	0
205	0
206	0
207	0
208	0
209	0
210	0
211	0
212	0
213	0
214	0
215	0
216	0
217	0
218	0
219	0
220	0
221	0
222	0
223	0
224	0
225	0
226	0
227	0
228	0
229	0
230	0
231	0
232	0
233	0
234	0

## Sheet: Turnero base
id	No.	Age	C1	C2	C3	A1	A2	A3	P1	P2	P3	P4	P5	Total score	Risk level	Cytology		DICTIONARY OF VARIABLES - RISK PERCEPTION SURVEY - CERVICAL CANCER
1	66983696	17	1	1	0	1	1	0	1	1	0	0	1	7	HIGH	No		C	KNOWLEDGE
2	36115255	38	0	1	0	0	1	0	1	1	1	0	1	6	MEDIUM	Yes		C1	Do you know what Pap smear is and what it is for?	YES (0)	NO (1)
3	67007786	43	0	0	0	0	0	1	0	1	1	0	0	3	MEDIUM	Yes		C2	Do you know when to start taking a Pap smear?	YES (0)	NO (1)
4	31536473	27	1	0	0	0	1	1	1	1	1	0	0	6	MEDIUM	No		C3	Do you know how often a Pap smear should be taken?	YES (0)	NO (1)
5	25480519	20	0	1	0	0	0	1	1	1	1	1	0	6	MEDIUM	Yes		A	ATTITUDES
6	31496880	26	0	1	0	0	1	0	1	1	1	0	0	5	MEDIUM	Yes		A1	All women who have sex should have a Pap test	YES (0)	NO (1)
7	41926282	60	1	1	1	1	1	0	1	1	0	0	1	8	HIGH	Yes		A2	Pap smear is an uncomfortable exam and it's embarrassing to do	YES (1)	NO (0)
8	34385184	57	1	1	1	0	1	1	0	1	0	0	0	6	MEDIUM	Yes		A3	Cytology is a painful exam	YES (1)	NO (0)
9	1005872940	61	0	1	0	0	1	0	0	1	0	0	0	3	MEDIUM	Yes		P	PRACTICES
10	31994651	58	1	1	1	0	1	0	0	1	1	0	1	7	HIGH	No		P1	Lack of time makes it difficult for me to take the cytology	YES (1)	NO (0)
11	31538412	63	0	0	0	0	1	0	1	1	1	0	0	4	MEDIUM	No		P2	Do you have or have you ever had more than one sexual partner?	YES (1)	NO (0)
12	31600499	29	0	0	1	0	1	0	1	1	0	1	0	5	MEDIUM	Yes		P3	In the last year did you have a Pap test and did you claim the results?	YES (0)	NO (1)
13	66905250	30	0	0	0	0	1	1	1	1	0	0	0	4	MEDIUM	Yes		P4	Do you know what to do if your cytology result is suspicious?	YES (0)	NO (1)
14	1107046678	31	0	1	1	0	1	1	0	0	0	0	0	4	MEDIUM	Yes		P5	Do you know what to do if your cytology result is good?	YES (0)	NO (1)
15	66710863	21	0	0	0	0	1	0	0	1	0	1	1	4	MEDIUM	Yes
16	1143826387	22	1	0	0	0	0	0	0	1	0	0	1	3	MEDIUM	Yes		Scale	Score
17	34543302	27	0	1	0	0	0	0	0	0	0	0	1	2	LOW	No		Low risk	0 a 2
18	66950399	24	0	1	0	0	0	0	0	1	0	0	1	3	MEDIUM	Yes		Medium risk	3 a 6
19	31888216	34	0	0	0	0	1	1	1	1	0	0	1	5	MEDIUM	Yes		High risk	7 a 11
20	31302943	38	1	1	0	0	0	0	0	1	0	1	1	5	MEDIUM	No
21	1114728494	33.54	1	1	1	1	1	0	1	1	0	0	1	8	HIGH	Yes
22	31365047	55	1	1	1	1	1	0	1	1	0	0	1	8	HIGH	Yes
23	1112463073	33.1908	1	1	1	1	1	0	1	1	0	0	1	8	HIGH	Yes
24	31448380	32.8415	0	0	0	0	0	1	0	0	1	0	0	2	LOW	No
25	1088729531	30	1	1	1	0	1	0	0	1	1	0	1	7	HIGH	Yes
26	25705716	32.4923	0	1	0	0	0	0	0	0	1	0	0	2	LOW	Yes
27	1144047214	32.1431	0	0	0	0	0	1	0	1	0	0	0	2	LOW	No
28	31528902	38	1	1	1	1	1	0	1	1	0	0	1	8	HIGH	Yes
29	31839206	31.7938	0	0	0	0	0	1	0	1	0	0	0	2	LOW	No
30	38667376	55	1	1	1	1	1	0	1	1	0	1	1	9	HIGH	Yes
31	31920270	31.4446	1	1	1	0	1	0	0	1	1	0	1	7	HIGH	Yes
32	40769454	31.0954	1	1	1	0	1	0	0	1	1	0	1	7	HIGH	Yes
33	1143837315	34	1	1	1	1	1	0	1	1	0	0	1	8	HIGH	Yes
34	25329286	30.7462	1	1	1	1	1	1	1	1	1	1	1	11	HIGH	Yes
35	1151934734	30.3969	1	1	1	0	1	0	0	0	1	1	1	7	HIGH	Yes
36	1118283593	30.0477	1	1	1	0	1	1	0	0	1	0	1	7	HIGH	Yes
37	1144044467	29.6985	1	1	1	0	1	0	0	1	1	0	1	7	HIGH	Yes
38	66915494	29.3492	1	1	1	1	1	0	1	1	0	0	1	8	HIGH	Yes
39	29305600	29	1	1	1	1	1	0	1	1	0	0	1	8	HIGH	Yes
40	1144051755	28.6508	1	1	1	0	1	1	0	1	1	0	1	8	HIGH	Yes

## Sheet: Tu turnero ESE
	Figure 4. Pap Test after the "Tu Turnero ESE" experience
Pap Test after the "Tu Turnero ESE" experience	YES - Pap Test	NO - Pap Test		Pap Test after the "Tu Turnero ESE" experience	YES	NO
Low risk	1	4		Low risk	3.22581	44.4444
Medium risk	13	3		Medium risk	41.9355	33.3333
High risk	17	2		High risk	54.8387	22.2222
	31	9			100	100
